# Supplementary material for: A database for the taxonomic and phylogenetic identification of the genus Bradyrhizobium using multilocus sequence analysis
Source: BMC Genomics. 2015 May 26;16(Suppl 5):S10. doi: 10.1186/1471-2164-16-S5-S10 (PMC4460661; doi:10.1186/1471-2164-16-S5-S10)
Supplement: Additional file 2 — Identity matrix created where the values represent the similarity values between the sequences of the species of the database and the species used for the input test. Identity matrix generated after performing the taxonomic analysis available in the proposed database, using CLUSTAL Omega algorithm and the subset of genes atpD, dnaK, glnll; User Sequence (l); B.canariense LMG 22265T (2); B. liaoningense LMG 18230T (3); B. elkanii 76T (4); B. yuanmingense CCBAU 21827T (5); B. japonicum USDA6T (6); B. iriomotense EK05T (7); B. pachyrhizi 48T (8); B. jicamae 68T (9); B. betae LMG 21987T (10); SEMIA 5079(11); SEMIA 5080(12); SEMIA 6059(13); B. cytisi CTAW 11T (14); B. rifense CTAW 71T(15); B. daqingense CCBAU 15774T (16); B. lablabi CCBAU 23086T (17); B. huanghuaihaiense CCBAU 23303T (18); SEMIA 5060 (19); B. diazoefficiens USDA 110(20); R. palustris CGA009(21); B. oligotrophicum LMG(22); B. paxllaeri LMTR 21(23); B. icense LMTR 13(24); B. denitrificans LMG 8443(25); SEMIA 511(26); SEMIA 512(27); SEMIA 560(28); SEMIA 656(29); SEMIA 695(30); SEMIA 928(31); SEMIA 5025(32); SEMIA 5045(33); SEMIA 5062(34); SEMIA 6014(35); SEMIA 6028(36); SEMIA 6053(37); SEMIA 6069(38); SEMIA 6077(39); SEMIA 6093(40); SEMIA 6099(41); SEMIA 6101(42); SEMIA 6146(43); SEMIA 6148(44); SEMIA 6152(45); SEMIA 6156(46); SEMIA 6160(47); SEMIA 6163(48); SEMIA 6164(49); SEMIA 6179(50); SEMIA 6186(51); SEMIA 6187(52); SEMIA 6192(53); SEMIA 6319(54); SEMIA 6374(55); SEMIA 6434(56); SEMIA 6440(57); SEMIA 6144(58) [file 1471-2164-16-S5-S10-S2.xls]

## Sheet: Plan1
Strain	USER SEQUENCE	B.canariense LMG 22265T	B.liaoningense LMG 18230T	B.elkanii USDA 76T	B.yuanmingense LMG 21827T	B.japonicum USDA 6T	B.iriomotense EK05T	B.pachyrhizi PAC 48T	B.jicamae PAC 68T	B.betae LMG 21987T	SEMIA 5079	SEMIA 5080	SEMIA 6059	B.cytisi CTAW11T	B.rifense CTAW71T	B.daqingense CCBAU 15774T	B.lablabi CCBAU 23086T	B.huanghuaihaiense CCBAU 23303T	SEMIA 5060	B.diazoefficiens USDA 110	Rhodopseudomonas palustris CGA009	B. oligotrophicum LMG	B. paxllaeri LMTR 21	B. icense LMTR 13	B.denitrificans 8443	SEMIA 511	SEMIA 512	SEMIA 560	SEMIA 656	SEMIA 695	SEMIA 928	SEMIA 5025	SEMIA 5045	SEMIA 5062	SEMIA 6014	SEMIA 6028	SEMIA 6053	SEMIA 6069	SEMIA 6077	SEMIA 6093	SEMIA 6099	SEMIA 6101	SEMIA 6146	SEMIA 6148	SEMIA 6152	SEMIA 6156	SEMIA 6160	SEMIA 6163	SEMIA 6164
USER SEQUENCE	100	-	-	-	-	-	-	-	-	-	-	-	-	-	-	-	-	-	-	-	-	-	-	-	-	-	-	-	-	-	-	-	-	-	-	-	-	-	-	-	-	-	-	-	-	-	-	-	-
B.canariense LMG 22265T	93.9	100	-	-	-	-	-	-	-	-	-	-	-	-	-	-	-	-	-	-	-	-	-	-	-	-	-	-	-	-	-	-	-	-	-	-	-	-	-	-	-	-	-	-	-	-	-	-	-
B.liaoningense LMG 18230T	94.5	94.2	100	-	-	-	-	-	-	-	-	-	-	-	-	-	-	-	-	-	-	-	-	-	-	-	-	-	-	-	-	-	-	-	-	-	-	-	-	-	-	-	-	-	-	-	-	-	-
B.elkanii USDA 76T	88.3	88.2	89	100	-	-	-	-	-	-	-	-	-	-	-	-	-	-	-	-	-	-	-	-	-	-	-	-	-	-	-	-	-	-	-	-	-	-	-	-	-	-	-	-	-	-	-	-	-
B.yuanmingense LMG 21827T	93.1	94	94.6	90.2	100	-	-	-	-	-	-	-	-	-	-	-	-	-	-	-	-	-	-	-	-	-	-	-	-	-	-	-	-	-	-	-	-	-	-	-	-	-	-	-	-	-	-	-	-
B.japonicum USDA 6T	94.1	94.2	94.2	89.3	94.1	100	-	-	-	-	-	-	-	-	-	-	-	-	-	-	-	-	-	-	-	-	-	-	-	-	-	-	-	-	-	-	-	-	-	-	-	-	-	-	-	-	-	-	-
B.iriomotense EK05T	93.9	93.5	93.1	89.7	93.3	93.6	100	-	-	-	-	-	-	-	-	-	-	-	-	-	-	-	-	-	-	-	-	-	-	-	-	-	-	-	-	-	-	-	-	-	-	-	-	-	-	-	-	-	-
B.pachyrhizi PAC 48T	87.9	87.5	88.1	97.1	89.1	88.5	89	100	-	-	-	-	-	-	-	-	-	-	-	-	-	-	-	-	-	-	-	-	-	-	-	-	-	-	-	-	-	-	-	-	-	-	-	-	-	-	-	-	-
B.jicamae PAC 68T	90.4	89.6	89.7	90.1	90.9	90.3	90.6	89.7	100	-	-	-	-	-	-	-	-	-	-	-	-	-	-	-	-	-	-	-	-	-	-	-	-	-	-	-	-	-	-	-	-	-	-	-	-	-	-	-	-
B.betae LMG 21987T	100	93.9	94.5	88.3	93.1	94.1	93.9	87.9	90.4	100	-	-	-	-	-	-	-	-	-	-	-	-	-	-	-	-	-	-	-	-	-	-	-	-	-	-	-	-	-	-	-	-	-	-	-	-	-	-	-
SEMIA 5079	94.1	94.4	94.2	89.3	94.3	99.7	93.7	88.5	90.4	94.1	100	-	-	-	-	-	-	-	-	-	-	-	-	-	-	-	-	-	-	-	-	-	-	-	-	-	-	-	-	-	-	-	-	-	-	-	-	-	-
SEMIA 5080	96.1	94.8	95.6	89.1	94.5	95.7	94.5	88.9	90.6	96.1	95.8	100	-	-	-	-	-	-	-	-	-	-	-	-	-	-	-	-	-	-	-	-	-	-	-	-	-	-	-	-	-	-	-	-	-	-	-	-	-
SEMIA 6059	96.1	94.9	95.7	89.3	94.6	95.8	94.6	89.1	90.7	96.1	95.9	99.6	100	-	-	-	-	-	-	-	-	-	-	-	-	-	-	-	-	-	-	-	-	-	-	-	-	-	-	-	-	-	-	-	-	-	-	-	-
B.cytisi CTAW11T	93.9	94	92.9	89	92.5	93.4	94.3	88.6	91	93.9	93.4	93.6	93.8	100	-	-	-	-	-	-	-	-	-	-	-	-	-	-	-	-	-	-	-	-	-	-	-	-	-	-	-	-	-	-	-	-	-	-	-
B.rifense CTAW71T	95.1	94.1	93.8	88.7	92.4	93.3	94.6	88.4	90.5	95.1	93.5	95.1	95.2	96.7	100	-	-	-	-	-	-	-	-	-	-	-	-	-	-	-	-	-	-	-	-	-	-	-	-	-	-	-	-	-	-	-	-	-	-
B.daqingense CCBAU 15774T	94	93.6	95.1	88.4	95	93.6	92.4	87.6	89.8	94	93.7	95.5	95.6	91.7	93.3	100	-	-	-	-	-	-	-	-	-	-	-	-	-	-	-	-	-	-	-	-	-	-	-	-	-	-	-	-	-	-	-	-	-
B.lablabi CCBAU 23086T	90.2	89.4	89.8	90.5	90.9	90.2	90.6	90.5	96.3	90.2	90.1	90.3	90.4	90.4	90	89.8	100	-	-	-	-	-	-	-	-	-	-	-	-	-	-	-	-	-	-	-	-	-	-	-	-	-	-	-	-	-	-	-	-
B.huanghuaihaiense CCBAU 23303T	94.5	94.7	95.1	88.9	94.9	95.1	93.7	88.6	90.5	94.5	95.3	96.8	96.8	93.2	94.7	95.4	90.3	100	-	-	-	-	-	-	-	-	-	-	-	-	-	-	-	-	-	-	-	-	-	-	-	-	-	-	-	-	-	-	-
SEMIA 5060	96.3	94.9	95.7	89.3	94.6	95.8	94.6	89.1	90.8	96.3	96	99.9	99.8	93.8	95.2	95.7	90.5	96.9	100	-	-	-	-	-	-	-	-	-	-	-	-	-	-	-	-	-	-	-	-	-	-	-	-	-	-	-	-	-	-
B.diazoefficiens USDA 110	96.1	94.9	95.7	89.3	94.6	95.8	94.6	89.2	90.7	96.1	95.9	99.6	99.9	93.8	95.2	95.6	90.4	96.8	99.8	100	-	-	-	-	-	-	-	-	-	-	-	-	-	-	-	-	-	-	-	-	-	-	-	-	-	-	-	-	-
Rhodopseudomonas palustris CGA009	70.2	69.4	69.8	70.1	70.1	70	70.1	69.4	71.3	70.2	70.2	70.1	70.1	70.9	70.9	69.6	71.4	70.2	70.2	70.1	100	-	-	-	-	-	-	-	-	-	-	-	-	-	-	-	-	-	-	-	-	-	-	-	-	-	-	-	-
B. oligotrophicum LMG	88.3	88.8	88.2	87.1	88.8	88.9	89.2	86.8	89.5	88.3	88.9	88.3	88.4	88.8	88.5	88.2	88.9	88.2	88.5	88.4	70	100	-	-	-	-	-	-	-	-	-	-	-	-	-	-	-	-	-	-	-	-	-	-	-	-	-	-	-
B. paxllaeri LMTR 21	89.6	89.5	89.8	89.3	90.5	89.6	90.1	89.8	96.4	89.6	89.7	90.1	90.2	90.4	90.1	89.3	96.1	90.1	90.2	90.2	72.1	88.9	100	-	-	-	-	-	-	-	-	-	-	-	-	-	-	-	-	-	-	-	-	-	-	-	-	-	-
B. icense LMTR 13	89.7	89.4	90	89.9	90.8	90.3	90.1	89.5	94.3	89.7	90.1	90.2	90.3	90.5	90	90.1	94.6	90.8	90.4	90.3	71.6	89.5	94.9	100	-	-	-	-	-	-	-	-	-	-	-	-	-	-	-	-	-	-	-	-	-	-	-	-	-
B.denitrificans 8443	90.7	89.3	90.4	87.3	89.6	89.6	90.4	86.8	89.1	90.7	89.7	90.4	90.5	89.6	90.5	90.5	88.9	90.3	90.5	90.5	70.3	92.9	89.2	89.6	100	-	-	-	-	-	-	-	-	-	-	-	-	-	-	-	-	-	-	-	-	-	-	-	-
SEMIA 511	93.9	94.2	94	89.1	94.3	98.7	93.7	88.3	90	93.9	98.8	95.4	95.5	93.2	93	93.4	89.7	95.1	95.5	95.5	69.7	88.3	89.5	89.7	89.3	100	-	-	-	-	-	-	-	-	-	-	-	-	-	-	-	-	-	-	-	-	-	-	-
SEMIA 512	91.4	91.8	91.5	86.8	91.6	96.2	90.9	86	87.5	91.4	95.9	92.9	93	90.6	90.7	91	87.2	92.4	93.1	93	66.6	85.8	86.6	87.3	86.6	94.8	100	-	-	-	-	-	-	-	-	-	-	-	-	-	-	-	-	-	-	-	-	-	-
SEMIA 560	93.7	93.9	94.5	90	95.6	96.1	93.7	89.3	91.4	93.7	95.8	96.4	96.4	93.2	93.1	94.8	90.9	95.3	96.5	96.4	69.7	88.4	90.5	91	89.3	95.5	93.3	100	-	-	-	-	-	-	-	-	-	-	-	-	-	-	-	-	-	-	-	-	-
SEMIA 656	94.6	94.6	95.2	88.8	94.9	95	94.2	88.5	90.5	94.6	95.1	96.8	96.9	93.2	94.9	95.2	90.3	99.4	97	96.9	70.3	88.5	90.1	90.6	90.4	95	92.2	95.2	100	-	-	-	-	-	-	-	-	-	-	-	-	-	-	-	-	-	-	-	-
SEMIA 695	87.8	87.9	88.4	97.4	89.7	89.9	88.8	95.2	89.8	87.8	90	88.8	89	88.6	88.2	87.9	89.8	88.7	88.9	89	70.7	86.9	89.3	89.6	87.3	89.8	86.3	89.4	88.6	100	-	-	-	-	-	-	-	-	-	-	-	-	-	-	-	-	-	-	-
SEMIA 928	93.6	97.4	94.2	87.8	94.1	94	93.2	87	89.4	93.6	94.1	94.6	94.7	93.5	93.7	93	89.2	94.4	94.7	94.7	69.1	88.5	88.8	88.9	88.5	94	91.4	94	94.5	87.4	100	-	-	-	-	-	-	-	-	-	-	-	-	-	-	-	-	-	-
SEMIA 5025	94.2	94.3	97.2	89.2	94.6	93.8	92.8	88.4	90.3	94.2	93.8	95.4	95.5	92.9	93.9	94.4	89.8	95.4	95.6	95.5	70.4	88.8	89.9	90.5	90.7	93.6	91.1	93.8	95.4	88.4	94	100	-	-	-	-	-	-	-	-	-	-	-	-	-	-	-	-	-
SEMIA 5045	93.9	94.2	94	89.6	94.7	98.1	94.1	88.9	90.1	93.9	98.3	95.5	95.6	93	93.1	93.5	89.9	95.3	95.7	95.6	70.1	88.7	89.4	89.6	89.4	98.4	94.2	95.6	95.2	89.9	94.2	93.8	100	-	-	-	-	-	-	-	-	-	-	-	-	-	-	-	-
SEMIA 5062	93.9	93.7	95.9	89.1	94.3	93.4	92.4	88.1	89.8	93.9	93.4	94.9	95	92.4	93.6	93.7	89.9	95.1	95.1	95	70.1	88.8	89.5	90.1	90.2	93.3	90.7	93.3	95.1	88.4	93.4	97.8	93.4	100	-	-	-	-	-	-	-	-	-	-	-	-	-	-	-
SEMIA 6014	94.4	93.8	95.7	88.7	94.6	94.5	92.9	87.8	90.2	94.4	94.7	95.7	95.8	92.7	94	95.2	90.1	96.7	95.8	95.8	69.7	87.8	89.8	90.3	90	94.4	91.8	95.2	96.4	88.2	93.7	95.9	94.4	95.4	100	-	-	-	-	-	-	-	-	-	-	-	-	-	-
SEMIA 6028	88.4	88	88.6	97.1	90.3	89.3	89.8	98	90.3	88.4	89.3	89.4	89.6	89.5	88.9	88.5	90.3	89.1	89.6	89.6	69.6	87.1	89.8	89.9	87.1	89.3	86.8	90.1	88.9	95.5	87.8	88.9	89.7	88.7	88.5	100	-	-	-	-	-	-	-	-	-	-	-	-	-
SEMIA 6053	88.1	87.7	88.5	97.7	89.8	89.2	89.5	98	90.5	88.1	89.2	88.9	89.1	89.2	88.8	87.8	90.4	88.6	89.1	89.2	70	87.2	89.8	90	87.1	89.1	86.8	90	88.5	96.1	87.3	88.7	89.5	88.6	88.2	98.7	100	-	-	-	-	-	-	-	-	-	-	-	-
SEMIA 6069	84.8	85.4	85.9	92.3	86.8	85.7	86.4	93.2	88	84.8	86.1	86.1	86.3	86.4	86.1	84.9	87.7	86	86.2	86.3	66.5	85.4	87.3	87	84.1	85.5	85.1	87.2	85.7	90.9	85	86	85.9	85.6	85.4	93.4	93.5	100	-	-	-	-	-	-	-	-	-	-	-
SEMIA 6077	94.3	94.2	95.4	89.2	95.2	94	93.1	88.5	89.8	94.3	94.2	95.6	95.7	92.2	93.3	95.7	89.8	95.4	95.7	95.7	69.9	88.1	89.8	90.2	89.7	94.3	91.3	95.1	95.4	88.5	93.6	95.1	94.3	94.7	95.5	88.9	88.5	85.5	100	-	-	-	-	-	-	-	-	-	-
SEMIA 6093	87.4	87.8	88.3	95	89.3	89.1	88.7	95.9	90.5	87.4	89.3	88.6	88.7	88.9	88.4	87.2	90.4	88.2	88.7	88.8	69.9	88.4	90	89.6	87.1	88.9	85.9	89.8	88.1	94.3	87.4	88.4	89.3	88	87.6	96.1	96.2	96.1	88.1	100	-	-	-	-	-	-	-	-	-
SEMIA 6099	88.2	88	88.7	97.7	89.8	89.5	89.6	98.1	90.6	88.2	89.4	89.2	89.3	89.4	88.7	87.9	90.5	88.9	89.3	89.4	70.1	87.5	90	90	87.1	89.2	87.1	90.4	88.7	96.1	87.4	88.9	89.6	88.8	88.4	98.7	99.4	93.5	88.7	96.3	100	-	-	-	-	-	-	-	-
SEMIA 6101	87	86.5	87.4	95.5	88.8	88.5	87.8	95	88.8	87	88.5	87.5	87.6	87.9	87.3	87	89.2	87.8	87.6	87.7	69.6	86	88.6	89	85.7	88.5	85.3	88.3	87.7	95	86.4	87.6	88.8	87.3	87.5	95.3	95.1	91.3	87.3	94.6	95.2	100	-	-	-	-	-	-	-
SEMIA 6146	85.1	85.6	85.9	93.1	87.6	86.8	86.6	93	88.3	85.1	86.9	86.1	86.3	86.6	86	85.7	88.4	87	86.2	86.3	68.3	85.6	87.7	88	85.8	86.8	83.7	87.3	86.7	92.3	85	86.1	87.3	85.8	85.8	93.1	93	92.4	85.9	93.5	92.9	93.1	100	-	-	-	-	-	-
SEMIA 6148	88.5	88.1	88.5	96.3	90.1	89.9	89.1	96.3	90.4	88.5	90.1	89.1	89.3	88.6	88.6	88.3	90.6	89	89.3	89.3	70.3	87.4	89.9	89.6	87.2	89.9	86.8	89.5	89	95.6	87.7	88.6	90.3	88.4	88.3	96.3	96.2	92.5	89.1	95.7	96.3	95.2	93.1	100	-	-	-	-	-
SEMIA 6152	86.1	85.5	86	94.7	87.7	87.3	87.3	95.1	88.2	86.1	87.3	86.7	86.8	86.9	86.7	85.4	88.6	86.3	86.8	86.9	69	85.5	87.6	87.6	85.6	87.2	84.3	87.6	86.2	93.7	85	86	87.8	86.1	86	95.7	96.7	90.7	86.1	93.8	96.2	93.1	91.4	94.1	100	-	-	-	-
SEMIA 6156	95.1	94.1	95.2	89.1	94.6	95.4	93.9	88.8	90.7	95.1	95.5	96.8	96.9	93.4	94.3	95	90.3	96.3	97	97	69.7	88.5	89.8	89.8	90.8	95.4	92.7	96	96.2	88.6	93.9	95.1	95.2	94.9	96.2	89.3	88.9	86.2	95.9	88.8	89.1	87.1	86.5	89	86.6	100	-	-	-
SEMIA 6160	88.2	87.9	88.3	97.4	89.7	89.1	89.5	98.1	90.2	88.2	89.1	89.1	89.3	89	88.8	87.8	90.5	88.6	89.3	89.3	69.5	87.2	89.7	89.7	87.2	89	86.8	90	88.5	95.8	87.4	88.5	89.4	88.4	88.2	98.5	99.2	93.4	88.5	95.9	99	94.7	92.7	96.1	96.8	89	100	-	-
SEMIA 6163	94.2	92.7	92.7	88.1	92.2	92.5	93.3	87.6	89.5	94.2	92.6	94.4	94.4	93.5	94.8	93	90.3	94.4	94.4	94.4	70.8	89	89.8	89.5	90.9	92.2	90	92.2	94.5	88	92.3	93.1	92.4	93	93.3	88.3	88	85.5	92.9	88	88.3	86.6	85.5	87.8	85.9	93.5	88.1	100	-
SEMIA 6164	95.5	94.5	94.2	88.8	93.5	94.2	94.9	88.2	90.9	95.5	94.4	95.4	95.5	95.2	97.1	93.8	90.2	95.6	95.5	95.5	70.8	88.9	90.2	90	90.8	94.4	91.4	93.5	95.7	88.5	94.4	94.4	94.3	94	94.5	89	88.7	85.8	94	88.2	88.8	87.8	86.5	88.6	86.4	94.4	88.4	95.1	100
SEMIA 6179	95	94	92.7	89	93.5	94.3	95.3	88.5	91.5	95	94.4	94.9	95	96.2	95.8	92.4	90.7	94	95	95	70.5	89.2	90.6	90.5	90.3	94.3	91.7	93.9	94	88.6	93.9	93.1	94.4	92.5	93.2	89.8	89.4	86.5	92.6	89	89.4	87.8	86.5	88.8	86.9	94.3	89.2	94	96.3
SEMIA 6186	94.8	93.9	93.9	88.3	92.5	93.6	94.5	87.9	90.5	94.8	93.7	95.1	95.3	95.5	97	93.3	90	95.1	95.3	95.3	70.3	88.2	89.9	90.4	90.2	93.7	90.9	93.3	95.1	88	93.7	93.9	94	93.5	94	88.5	88.2	85.6	94	87.8	88.2	87.1	86.3	88.1	85.8	94.2	88	94.8	97.5
SEMIA 6187	94.2	92.4	92.7	88.3	91.5	93.2	93.5	88.5	89.6	94.2	93.3	93.7	93.9	94.2	95.5	92.2	90.1	93.3	93.9	93.9	70.2	87.9	89.4	89.2	89.7	93	90.3	92	93.4	88.1	92.3	92.8	93.3	92.7	92.7	88.7	88.4	85.1	92.9	88.5	88.5	87.2	85.9	88.6	86.3	93.7	88.5	94.4	95.4
SEMIA 6192	95.3	94.9	95.6	89	94.6	95.1	94.1	88.9	90.2	95.3	95.3	97	97.1	93.3	95	95.7	90.2	96.5	97.1	97.1	69.9	88.9	89.8	89.6	91.1	94.9	92.5	95.3	96.5	88.3	94.8	95.4	95.2	95.4	95.9	89.3	88.9	86.2	95.7	88.6	89.1	87.4	86.4	89.3	86.8	97.5	89.2	94.7	95.3
SEMIA 6319	93.3	93.5	93.9	89.3	97.1	94.3	93.5	88.9	91.3	93.3	94.4	94.9	95	92.2	92.2	94.3	90.9	94.9	95.1	95	69.9	89	90.4	90.5	89.2	94.3	91.7	95.4	94.8	88.8	93.5	93.8	94.8	93.3	94.3	90.2	89.3	86.8	94.6	89.2	89.6	88.6	87.2	89.7	87.2	94.8	89.5	92.1	93.4
SEMIA 6374	94.9	94.7	96.1	89.1	95	95.1	93.5	88.7	90.4	94.9	95.3	96.4	96.5	93.4	95.2	95.9	90.3	97	96.6	96.6	70.6	88.8	90.2	90.4	90.8	95	92.4	95	97.1	88.7	94.4	96.2	94.8	96	97	89.6	89	86.1	95.8	88.7	89.2	88.2	86.4	89.3	86.6	96.5	88.9	94.9	95.6
SEMIA 6434	94.7	93.9	93.2	89.9	93.2	94.4	96.6	89	91.6	94.7	94.5	94.7	94.8	94.9	95	92.8	90.9	94.1	94.9	94.8	70.7	89.4	90.7	90.6	90.7	94.2	91.7	93.6	94.3	89.7	93.5	93.3	93.8	92.9	93.2	89.8	89.4	86.4	93.3	89.1	89.5	88.7	86.5	89.4	86.9	94.3	89.1	94.3	95.3
SEMIA 6440	87.8	87.6	88.6	97.5	89.4	88.8	88.9	98	90	87.8	88.8	88.6	88.8	89	88.6	87.7	90.2	88.5	88.8	88.9	69.9	87.1	89.8	89.9	87.1	88.7	86.5	89.7	88.3	95.8	87.2	88.6	89.1	88.7	88.2	98.2	99.2	93.3	88.5	95.9	98.9	94.9	93.4	95.8	96.2	88.7	98.8	87.9	88.4
SEMIA 6144	94.3	94.2	95.4	89.1	95.2	94	93.1	88.5	89.9	94.3	94.2	95.6	95.7	92.2	93.3	95.7	89.8	95.4	95.7	95.7	69.9	88.1	89.8	90.2	89.8	94.4	91.3	95.1	95.4	88.4	93.6	95.1	94.3	94.7	95.5	88.9	88.4	85.4	100	88	88.6	87.2	85.9	89	86	95.9	88.4	92.9	94
Table S1 - Identity matrix generated after performing the taxonomic analysis available in the proposed database, using CLUSTAL Omega algorithm and the subset of genes atpD,dnaK,glnII
[truncated: 9 more columns]
