# Supplementary material for: A database for the taxonomic and phylogenetic identification of the genus Bradyrhizobium using multilocus sequence analysis
Source: BMC Genomics. 2015 May 26;16(Suppl 5):S10. doi: 10.1186/1471-2164-16-S5-S10 (PMC4460661; doi:10.1186/1471-2164-16-S5-S10)
Supplement: Additional file 3 — Average classical measures of classification for 16 strains used as input sequences in tests. This table shows the values for the accuracy, precision, recall and f-score achieved with the software and strains available in the proposed database, these measures were calculated using data from the result of Matrix Identity generated by the analysis of multiple genes, with the use of the proposed cut-off of 98.70% for minimum similarity. [file 1471-2164-16-S5-S10-S3.xls]

## Sheet: Plan 1
	STRAINS	Subset (S1)				Subset(S2)				Subset (S3)				Subset(S4)				Subset (S5)				Subset(S6)
		Accuracy	Precision	Recall	F-score	Accuracy	Precision	Recall	F-score	Accuracy	Precision	Recall	F-score	Accuracy	Precision	Recall	F-score	Accuracy	Precision	Recall	F-score	Accuracy	Precision	Recall	F-score
	B. betae LMG 21987T	1	1	1	1	1	1	1	1	1	1	1	1	1	1	1	1	1	1	1	1	1	1	1	1
	B. canariense LMG 22265T	0.98	1	0.5	0.67	1	1	1	1	0.98	1	0.5	0.67	0.98	1	0.5	0.67	1	1	1	1	0.98	1	0.5	0.67
	B. cytisi CTAW11T	1	1	1	1	1	1	1	1	1	1	1	1	1	1	1	1	1	1	1	1	1	1	1	1
	B. diazoeficiens USDA 110T	0.98	1	0.75	0.86	1	1	1	1	0.98	1	0.75	0.86	0.95	0.6	0.75	0.67	0.97	1	0.75	0.86	1	1	1	1
	B. diazoeficiens SEMIA 5060	0.98	1	0.75	0.86	1	1	1	1	1	1	1	1	0.95	0.6	0.75	0.67	1	1	1	1	1	1	1	1
	B. diazoeficiens SEMIA 5080	0.98	1	0.75	0.86	1	1	1	1	1	1	1	1	0.95	0.6	0.75	0.67	1	1	1	1	1	1	1	1
	B. diazoeficiens SEMIA 6059	0.95	1	0.25	0.4	1	1	1	1	1	1	1	1	0.95	1	0.25	0.4	0.97	1	0.75	0.86	1	1	1	1
	B. elkanii USDA 76T	0.88	1	0.13	0.22	0.87	1	0.2	0.33	0.88	1	0.13	0.22	0.88	1	0.13	0.22	0.87	1	0.2	0.33	0.88	1	0.13	0.22
	B. iriomotense EK05T	1	1	1	1	1	1	1	1	1	1	1	1	1	1	1	1	1	1	1	1	1	1	1	1
	B. japonicum USDA 6T	0.82	1	0.17	0.29	0.93	1	0.33	0.5	0.88	1	0.3	0.46	0.84	1	0.25	0.4	0.93	1	0.33	0.5	0.86	1	0.33	0.5
	B. japonicum SEMIA 5079	0.84	1	0.25	0.4	0.93	1	0.33	0.5	0.88	1	0.3	0.46	0.86	1	0.33	0.5	0.93	1	0.33	0.5	0.86	1	0.33	0.5
	B. jicamae 68T	1	1	1	1	1	1	1	1	1	1	1	1	1	1	1	1	1	1	1	1	1	1	1	1
	B. lablabi CCBAU 23086T	1	1	1	1	1	1	1	1	1	1	1	1	1	1	1	1	1	1	1	1	1	1	1	1
	B. liaoningense LMG 18230T	0.96	1	0.33	0.5	1	1	1	1	0.96	1	0.33	0.5	0.96	1	0.33	0.5	1	1	1	1	0.96	1	0.33	0.5
	Rhodopseudomonas palustris CGA009	1	1	1	1	1	1	1	1	1	1	1	1	1	1	1	1	1	1	1	1	1	1	1	1
	Rhizobium pisi strain DSM 30132	1	N/A	N/A	N/A	1	N/A	N/A	N/A	1	N/A	N/A	N/A	1	N/A	N/A	N/A	1	N/A	N/A	N/A	1	N/A	N/A	N/A
	AVERAGE CLASSICAL MEASURES	0.9616	1	0.6583	0.7364	0.9833	1	0.8578	0.8889	0.9726	1	0.7539	0.8113	0.9572	0.92	0.6694	0.7126	0.9792	1	0.8244	0.8698	0.9715	1	0.775	0.8259
	Table S2 - Average classical measures of classi cation for 16 strains used as input sequences in tests.
